# Supplementary material for: Insights into Layered Oxide Cathodes for Rechargeable Batteries
Source: Molecules. 2021 May 26;26(11):3173. doi: 10.3390/molecules26113173 (PMC8198143; doi:10.3390/molecules26113173)
Supplement: Supplementary file 1 [file molecules-26-03173-s001.zip]

Archive with 1 entries (1 files):
- molecules-1226541-supplementary.pdf
